# Supplementary material for: The NKG2D Ligands RAE-1δ and RAE-1ε Differ with Respect to Their Receptor Affinity, Expression Profiles and Transcriptional Regulation
Source: PLoS One. 2010 Oct 19;5(10):e13466. doi: 10.1371/journal.pone.0013466 (PMC2957426; doi:10.1371/journal.pone.0013466)
Supplement: Table S1 — List of primers used for the different experiments of PCR, quantitative PCR, 5′ RACE and cloning strategies. (0.04 MB XLS) [file pone.0013466.s001.xls]

## Sheet: Feuil1
Nom Primers	Sens/Antisens	Exon n°	Sequence	nombre de nt	Tm (°C)	Concentration	ENZ restriction
Non-spécifiques d'isoforme :
Rae1 Ex5F (Ex4F)	F	5	ACCAAAGTGGACACTCACAAGACC	24	62.41	20μM
Rae1 Ex5R (Ex4R)	R	5	CACTGATGTTGAATTCCCAGGTG	23	62.38	20μM
Rae1 siR1F	F	8	CCCCAGTATCACCCAGCTTACAT	23	62.11	20μM
Rae1 siR1R	R	junction 8-9	CCCTCCTCTGGCCTCTCCTT	20	62.86	20μM
Rae1 siR2F	F	junction 8-9	TATACCCAAGGAGAGGCCAGAG	22	60.44	20μM
Rae1 SiR2R	R	9	GGGACTTGCCCTGGGTTTAATA	22	62	20μM
Rae1 siR3F	F	5	TGACCAAGCGCCATCATTTTAT	22	62.34	20μM
Rae1 siR3R	R	6	GGGTCACCTGAAGTCATGGTCT	22	61.16	20μM
Rae1 Ex1F	F	1 (alpha)	GGCAGACAGACACTCCAGCTTC	22	62.27	20μM
Rae1 Ex3R	R	3	GATTCCAGGCAGGTTTCTGACC	22	62.92	20μM
Rae1 Ex2F	F	2 (alpha)	CAGACCAAATGG(A)CACATAAGCA	22	57.23	20μM
Rae1 Ex4R	R	4	TCTTGAACTGCAGCCTCTGAAA	22	61.04	20μM
Rae1 Ex3F	F	3 (alpha)	GGAGCAGCAGTCACAGAAGGTT	22	61.72	20μM
Rae1 Ex5R	R	5	TCATAAAATGATGGCGCTTGGT	22	62.34	20μM
Spécifiques d'isoforme :
Rae1 Epsilon R	R	6	TTCACGTCACACCAGGGAAGG	21	64,11. TH à 63	20μM
Rae1d spécif rev	R	6	CCACGAAGCACTTCACTTCATCT	23	61.54	20μM
Rae1 alpha Ex7F	F	7	GATACCCGAATGCAGACAGGAAG	23	62.84	20μM
Rae1 beta Ex6F	F	6	CAGCAAATGCCACTGAAGTGAA	22	62.08	20μM
Rae1 beta Ex7R	R	7	CCCAGGTGGCACTAGGAGTTC	21	61.78	20μM
Rae1 gamma Ex6F	F	6	GGGGAATGTTTGACACAACCTG	22	62.26	20μM
Rae1 gamma Ex7R	R	7	CACAAGGTCCCCATCATCG	19	60.73	20μM
Rae1 EA1-3F	F	junction ex1-debut ex3	CCCCTGCACCGCAGTGTG	18	65.82	20μM
Rae1 EA1-3R	R	5	CCAGCCCGTTGGTGTATCCATAG	23	65.31	20μM
Rae1 EA1-4F	F	junction ex1-debut ex4	CCCCTGCACCGCAG(G)ATT	17	61.62	20μM
Rae1EA1-4R	R	5	CAGCCCGTTGGTGTATCCATAG	22	62.31	20μM
Rae1d Ex1 +11F	F	Ex1 11nt	CCGGGCCACTGTAGTCAGTTA	21	60.91	20μM
Rae1d Ex1 0F	F	Ex1 1nt	CGCCGCTTGCCCGGGCCACT	20	77.63	20μM
Rae1d Ex1 -18F	F	amont Ex1	ATCCCCTGCCCACAGAGC	18	62.01	20μM
5'RACE Ex6 :
Rae1 delta spécif R 5'PHOSPHORYLE	R	6	CCACGAAGCACTTCACTTCATCT	23	61.54	200μM
Rae1 Epsilon R 5'PHOSPHORYLE	R	6	TTCACGTCACACCAGGGAAGG	21	64.11	200μM
Rae1 S1 5'RACE	F	5	ACTGAGCTATGGATACACCAACGG	24	62.25	20μM
Rae1 S2 5'RACE	F	6	GATGCACACTCTCTTAGGTGCAA	23	60.31	20μM
Rae1 A1 5'RACE	R	5	CATAAAATGATGGCGCTTGGTC	22	62.34	20μM
Rae1 A2 5'RACE	R	4	TGGCAATAGTGTCAGGAAAGGTG	23	62.09	20μM
5'RACE Ex3 :
Rae1 Ex3 Rev 5'Phosphorylé	R	3	GATTCCAGGCAGGTTTCTGACC	22	62.92	200μM
RACE S2 Ex2	F	2	GCAAGAAGCTCAAAGGACAGAGA	23	61.01	20μM
RACE S1 Ex2	F	2	ACAGCTGGGAGCACTCTAGCAA	22	62.32	20μM
RACE A1 Ex2	R	2	AGTTGCTTATGTGCCATTTGGTCT	24	61.88	20μM
RACE A2 Ex1	R	1	CTGCGAAGCTGGAGTGTCTGT	21	61.55	20μM
Promoteur Amont Ex1 Delta Epsilon :
Pdelta -1680F	F	amont Ex1 Delta	AGTCCTCGAGAAGTCAGATGTTTCCCGACAGC	32	61.39	20μM	5'XhoI
Pepsilon -1646F	F	amont Ex1 Epsilon	AGTCCTCGAGCAGATGCTTGCCCTCTTTGAGT	32	61.63	20μM	5'XhoI
PReverse O	R	Debut Ex1	AGTCAAGCTTCTCTGTGGGCAGGGGATG	28	61.04	20μM	5'HindIII
Promoteur Amont Ex3bis 6kb Rae-1 Delta Epsilon :
Pex3b5452 por delta et epsilon	F	Intron 1	agtcggtacccatctgcctctgcagtctctgtg	33	63.33	20µM	5'KpnI
Pex4525	R		agtcgctagcccacccctcttccctccaaac	31	64.83	20µM	5'NheI
Promoteur Amont Ex4 Rae-1 Delta Epsilon :
PEx4 Forward	F	intron3	AGTCGGTACCacacctttgcaaatatacagtgcag	35	60.33	20μM	5'KpnI
PEx4 660pb Rev	R	intron4	AGTCGCTAGCcccttccctatcaccctctcac	32	61.9	20μM	5'NheI
PEx4 902pbRev	R	fin intron4 +14nt ds exon5	AGTCGCTAGCCAGCCTCTGAAATCtgcaacaag	33	6211	20μM	5'NheI
Rae1 siR1bis R	R	9	TGTTCTTGGAGAGGTCCAGGATT	23		20μM
Rae1 Epsilon F	F	4	TAGTCCCTGAGGGCGCACG	19		20μM
Rae1 delta F	F	7	CAGTTACTTCTTCACCTTCTACACAGAGAT	30	60.77	20μM
Rae1 delta R	R	8	CCTTTCTTAGAAGTAGAGTGGCTGGT	26	60.52	20μM
Exon 3bis
Amont Ex3Bis2 F	F		GGGGTGGGGTTAGACGGAAG	20	63.54	20µM
Ex3bis ex4 for	F		cagagctattgcggaggatttc	22	61.04	20µM
Ex3bis for	F		gtggcggtgagcagagctatt	21	62.54	20µM
Ex3bis rev	R		ctccgcaatagctctgctcac	21	61.8	20µM
Amont Ex3bis	F		gaagcgggagggtttgga	18		20µM
GAPDH F			TTGTCAAGCTCATTTCCTGGTATG	24	59.3
GAPDH R			GGATAGGGCCTCTCTTGCTCA	21	61.8
qPCR
Rev Erb
Rae1 Ex1F	F	1 (alpha)	GGCAGACAGACACTCCAGCTTC	22	62.27	10μM
Ex3bis ex4 for	F		cagagctattgcggaggatttc	22	61.04	10μM
Rae1 Epsilon R	R	6	TTCACGTCACACCAGGGAAGG	21	64,11. TH à 63	10μM
Rae1d spécif rev	R	6	CCACGAAGCACTTCACTTCATCT	23	61.54	10μM
Rae1 Ex3R	R	3	GATTCCAGGCAGGTTTCTGACC	22	62.92	10μM

## Sheet: tab pour article
Table 1. List of primers used for the different experiments of PCR, quantitative PCR, 5' RACE and cloning strategies.
Primer names	Exon n°	Sequence 5'-3'	Restriction enzymes
PCR and qPCR:
Rae1 Ex1 F	1 (alpha)	GGCAGACAGACACTCCAGCTTC
Rae1 Ex2 F	2	CAGACCAAATGGCACATAAGCA
Rae1 Ex3 R	3	GATTCCAGGCAGGTTTCTGACC
Rae1 Ex3bis F	3bis	GTGGCGGTGAGCAGAGCTATT
Rae-1 Ex3bisEx4 F	overlapping 3bis-4	CAGAGCTATTGCGGAGGATTTC
Rae-1 Ex5 F	5	TGACCAAGCGCCATCATTTTAT
Rae1 Ex8 F	8	CCCCAGTATCACCCAGCTTACAT
Rae1 Ex8 Ex9 R	overlapping 8-9	CCCTCCTCTGGCCTCTCCTT
Specific isoforms:
Rae1 Ex6d R	6	CCACGAAGCACTTCACTTCATCT
Rae1 Ex6e R	6	TTCACGTCACACCAGGGAAGG
Endogenous control:
GAPDH	overlapping 6-7	TTGTCAAGCTCATTTCCTGGTATG
GAPDH	7	GGATAGGGCCTCTCTTGCTCA
36B4	3	GCTGATGGGCAAGAACACCA
36B4	4	CCCAAAGCCTGGAAGAAGGA
5'RACE Ex6 :
Rae1 Ex6d 5' P	6	CCACGAAGCACTTCACTTCATCT
Rae1 Ex6e 5' P	6	TTCACGTCACACCAGGGAAGG
RACE Prom2 S1	5	ACTGAGCTATGGATACACCAACGG
RACE Prom2 A1	5	CATAAAATGATGGCGCTTGGTC
RACE Prom2 S2	6	GATGCACACTCTCTTAGGTGCAA
RACE Prom2 A2	4	TGGCAATAGTGTCAGGAAAGGTG
5'RACE Ex3 :
Rae1 Ex3 5' P	3	GATTCCAGGCAGGTTTCTGACC
RACE Prom1 S2	2	GCAAGAAGCTCAAAGGACAGAGA
RACE Prom1 S1	2	ACAGCTGGGAGCACTCTAGCAA
RACE Prom1 A1	2	AGTTGCTTATGTGCCATTTGGTCT
RACE Prom1 A2	1	CTGCGAAGCTGGAGTGTCTGT
Cloning promoters:
Upstream of exon 1:
Prom1 Rae-1d F	- 1680 pb upstream of Ex1	AGTCCTCGAGAAGTCAGATGTTTCCCGACAGC	5'XhoI
Prom1 Rae-1e F	- 1646 pb upstream of Ex1	AGTCCTCGAGCAGATGCTTGCCCTCTTTGAGT	5'XhoI
Prom1 Rae-1 R	1	AGTCAAGCTTCTCTGTGGGCAGGGGATG	5'HindIII
Upstream of exon 3bis:
Prom2 Rae-1 F	Intron 1	AGTCGGTACCCATCTGCCTCTGCAGTCTCTGTG	5'KpnI
Prom2 Rae-1 R	overlapping intron 3-exon 3bis	AGTCGCTAGCCCACCCCTCTTCCCTCCAAAC	5'NheI
Protein RAE-1 cloning:
Rae1 N-term		AGTCGCTAGCGCCACAGTCACATCTGTCAGAAGAA	5'NheI
Rae1 C-term		AGTCAAGCTTCCTCTGGCCTCTCCTTGGGTAT	5'HindIII
